# Supplementary material for: Upregulated expression of miR-4443 and miR-4488 in drug resistant melanomas promotes migratory and invasive phenotypes through downregulation of intermediate filament nestin
Source: J Exp Clin Cancer Res. 2023 Nov 27;42:317. doi: 10.1186/s13046-023-02878-9 (PMC10680267; doi:10.1186/s13046-023-02878-9)
Supplement: Supplementary file 2 — Additional file 2: Suppl. Table 1. It contains a) the clinical data relative to the 14 melanoma patients whose biopsies were collected before starting MAPKi therapy and b) the expression levels of nestin by immunohistochemistry (IHC) in these biopsies that have been determined counting positive cells in at least ten fields and expressed as percentage of positivity. [file 13046_2023_2878_MOESM2_ESM.xlsx]

## Sheet: DB PZ
ID	DOB	sex	BRAF	Therapy	Start treatment's date	Last dose	LDH (240-480)	CNS MTX	Stage	M Cat	MTX at starT: 1=Soft tissue; 2 lung +/- soft tissue; 3=visceral +/- soft tissue +/- lung	line of treatment	Treatment BEFORE TARGET	Treatment after TARGET	Response to Target Therapy (best overall response)	Last tumor assesment	Progression? (yes, no, N/A)	data progression to Target Therapy	STATUS	DATE LAST OBSERVATION/ DATE OF DEAD
TT01	1955-11-28	M	MUT	DABRAFENIB	2011-03-31	2012-02-07	184	YES	IV	M1D	3	1	CHEMIO	IPILIMUMAB, PEMBROLIZUMAB	PR	PD	YES	2012-02-07	DEAD	2014-09-26
TT02	1951-06-25	M	MUT	LGX818+MEK162	2014-01-23	2015-06-11	321	NO	IV	M1C	3	1	NO	Ipilimumab	PR	PD	YES	2015-06-20	DEAD	2015-07-14
TT04	1969-05-11	F	MUT	VEMURAFENIB	2013-05-28	2014-06-12	390	NO	IV	M1C	3	1	NO	Ipilimumab, Nivolumab	PR	PD	YES	2014-06-18	DEAD	2017-08-10
TT06	1947-05-19	M	MUT	ZELBORAF	2014-04-29	2016-01-24	543	NO	IV	M1C	2	1	NO	Ipilimumab, Nivolumab	SD	PD	YES	2016-01-24	DEAD	2017-02-11
TT07	1968-05-22	M	MUT	VEMURAFENIB	2014-09-08	2015-04-13	289	NO	IV	M1C	1	1	NO	Ipilimumab, Nivolumab	SD	PD	YES	2015-04-13	DEAD	2017-03-10
TT08	1955-11-07	F	MUT	DABRAFENIB	2016-04-11	2017-01-20	587	NO	IV	M1C	1	2	NO	Ipilimumab, Nivolumab	PR	PD	YES	2017-01-29	DEAD	2017-04-15
TT09	1964-01-09	M	MUT	VEMURAFENIB	2013-05-06	2014-10-20	NA	NO	IV	M1C	1	1	NO	Ipilimumab	PR	PD	YES	2014-10-20	DEAD	2015-09-10
TT11	1966-06-05	M	MUT	VEMURAFENIB	2011-08-08	2013-02-22	412	YES	IV	M1D	3	2	dacarbazina	Ipilimumab	PR	PD	YES	2013-02-22	DEAD	2016-06-11
TT12	1963-08-25	F	MUT	VEMURAFENIB	2012-02-10	2017-10-27	324	NO	IV			1	NO	NO	PR	PD	YES	2017-10-27	DEAD	2017-10-27
TT13	1953-04-13	M	MUT	VEMURAFENIB	2011-11-23	ongoing	362	NO	IV	M1C	1	radio	NO	NO	PR	PR	NO	NO	ALIVE	2018-01-16
TT14	1961-02-18	F	MUT	VEMURAFENIB	2012-02-14	2012-09-20	393		IV					NO	PR	PD	YES	2012-09-20	DEAD	2012-11-13
TT15	1953-04-19	M	MUT	VEMURAFENIB	2014-12-02	2015-04-10	325		IV						SD	PD	YES	2015-04-10	ALIVE	2016-11-24
TT16	1955-03-26	F	MUT	DABRAFENIB	2014-03-25	2015-06-25	359	NO	IV	M1C	1	2	IPILIMUMAB	NO	PR	PD	YES	31/06/2015	DEAD	2016-08-18
TT18	1944-11-06	M	MUT	VEMURAFENIB	2013-06-04	2014-01-23	470		IV			1	NO	Ipilimumab e chemio	PR	PD	YES	2014-01-23	DEAD	2014-03-15

## Sheet: Nestin IHC
ID	NESTIN	PFS (Days)	Response to Target Therapy (best overall response)	Status
TT01	0.3	313	PR	DEAD
TT02	NEG	513	PR	DEAD
TT04	NEG	386	PR	DEAD
TT06	0.5	635	SD	DEAD
TT07	0.03	217	SD	DEAD
TT08	0.8	293	PR	DEAD
TT09	0.7	532	PR	DEAD
TT11	0.4	564	PR	DEAD
TT12	0.7	2086	PR	DEAD
TT13	0.7	2190	PR	ALIVE
TT14	NEG	219	PR	DEAD
TT15	0.6	129	SD	ALIVE
TT16	NEG	456	PR	DEAD
TT17	NEG	233	PR	DEAD
